# Supplementary material for: Does the transparency of the counting system affect children's numerical abilities?
Source: Front Psychol. 2015 Jul 7;6:945. doi: 10.3389/fpsyg.2015.00945 (PMC4493320; doi:10.3389/fpsyg.2015.00945)
Supplement: Supplementary file 1 [file Table1.XLSX]

## Sheet: Sheet1
		AGE IN MONTHS		BAS		NUMBER READING		NUMBER WRITING		ESTIMATION ERRORS: NUMBER LINE 1 TO 20			ESTIMATION ERRORS: NUMBER LINE 1 TO 100			ESTIMATION ERRORS OVERALL
AGE IN MONTHS
BAS		-0.116
NUMBER READING		0.534**		0.534**
NUMBER WRITING		0.463**		0.463**		0.834**
ESTIMATION ERRORS: NUMBER LINE 1 T0 20		-0.119		-0.119		-0.474**		-0.374*
ESTIMATION ERRORS: NUMBER LINE 1 TO 100		-0.295		-0.433**		-0.562**		-0.466**		0.536**
ESTIMATION ERRORS OVERALL		-0.255		-0.409**		-0.598**		-0.471**		0.816**			0.925**
TABLE 1: CORRELATIONS
